# Supplementary material for: Functional Analysis beyond Enrichment: Non-Redundant Reciprocal Linkage of Genes and Biological Terms
Source: PLoS One. 2011 Sep 16;6(9):e24289. doi: 10.1371/journal.pone.0024289 (PMC3174934; doi:10.1371/journal.pone.0024289)
Supplement: Table S1 — Complete functional analysis of 59 yeast proteins using GeneTerm Linker method. Data file (.xls) containing the complete results provided by GeneTerm Linker corresponding to the functional analysis of the 59 nuclear yeast proteins (which has been partially presented in Figure 2C ). The file has two spreadsheets: (A) includes a complete view of the same table as Figure 2C ; (B) includes the complete output results provided by GeneTerm Linker algorithm, showing the five metagroups found with all GeneTerm-sets assigned to each metagroup. (XLS) [file pone.0024289.s001.xls]

## Sheet: A. Figure 2C Table
Gene Metagroups found (include all the related groups)	GENES found	GENES in reference	p-value	Co-Annotations (GO-BP, GO-MF, GO-CC, KEGG, InterPro)
Metagroup 1	Silhouette Width: 0.529
Genes:GLC7,REF2,YTH1,FIP1,PAP1,PFS2,CFT1,RNA14,PTI1, PTA1,MPE1,CFT2,YSH1	13(59)	15(7103)	2.26e-26	GO:0005847:mRNA cleavage and polyadenylation specificity factor complex (CC),GO:0006378:mRNA polyadenylation (BP),GO:0006379:mRNA cleavage (BP),GO:0031123:RNA 3'-end processing (BP),GO:0006353:transcription termination (BP),GO:0005849:mRNA cleavage factor complex (CC),GO:0046872:metal ion binding (MF),GO:0030846:termination of RNA polymerase II transcription, poly(A)-coupled (BP),GO:0030847:termi…
GLC7,REF2,YTH1,FIP1,PAP1,PFS2,CFT1,RNA14,PTI1,PTA1,MPE1,CFT2,YSH1	13(59)	15(7103)	1.03e-24
GLC7,YTH1,FIP1,PAP1,PFS2,CFT1,RNA14,PTI1,PTA1,MPE1,CFT2,YSH1	12(59)	12(7103)	1.12e-24
GLC7,YTH1,FIP1,PFS2,CFT1,RNA14,PTI1,PTA1,MPE1,CFT2,YSH1	11(59)	11(7103)	1.11e-22
YTH1,FIP1,PAP1,PFS2,CFT1,PTI1,PTA1,MPE1,CFT2	9(59)	9(7103)	1.05e-18
YTH1,FIP1,PFS2,MPE1,CFT2	5(59)	5(7103)	6.42e-11
CFT1,RNA14,PTA1,CFT2,YSH1	5(59)	5(7103)	6.42e-11
GLC7,YTH1,MPE1,YSH1	4(59)	4(7103)	6.47e-09
YTH1,CFT1,PTI1,MPE1	4(59)	4(7103)	6.47e-09
GLC7,REF2,PTI1,PTA1	4(59)	6(7103)	8.22e-08
Metagroup 2	Silhouette width: 0.823
Genes:CDC23,APC5,CDC16,APC2,APC1,DOC1,APC9,APC11, APC4,CDC27,CDC26,GLC7,TRA1	11(59)	11(7103)	4.85e-24	04111:Cell cycle - yeast,GO:0019941:modification-dependent protein catabolic process (BP),GO:0004842:ubiquitin-protein ligase activity (MF),GO:0000070:mitotic sister chromatid segregation (BP),GO:0016567:protein ubiquitination (BP),GO:0000022:mitotic spindle elongation (BP),GO:0005680:anaphase-promoting complex (CC),GO:0008054:cyclin catabolic process (BP),GO:0031145:anaphase-promoting complex-de…
CDC23,APC5,CDC16,APC2,APC1,DOC1,APC9,APC11,APC4,CDC27,CDC26	11(59)	11(7103)	1.11e-22
CDC23,APC5,CDC16,APC2,APC1,APC9,APC11,APC4,CDC27,CDC26	10(59)	10(7103)	1.2e-20
CDC23,APC5,CDC16,APC2,APC1,DOC1,APC9,APC4,CDC27,CDC26	10(59)	10(7103)	1.2e-20
APC2,APC1,DOC1,APC9,APC4,CDC27	6(59)	6(7103)	6.8e-13
Metagroup 3	Silhouette width: 0.609
Genes:RPN13,RPN8,RPN1,RPT1,RPN3,RPN10,RPN11,RPN2, RPN5,RPT3,RPT6,RPN6,APC2,DOC1	14(59)	90(7103)	8.11e-15	GO:0006511:ubiquitin-dependent protein catabolic process (BP),GO:0000502:proteasome complex (CC),03050:Proteasome,GO:0034515:proteasome storage granule (CC),GO:0008541:proteasome regulatory particle, lid subcomplex (CC),GO:0008540:proteasome regulatory particle, base subcomplex (CC),GO:0004175:endopeptidase activity (MF),GO:0030234:enzyme regulator activity (MF)
RPN13,RPN8,RPN1,RPT1,RPN3,RPN10,RPN11,RPN2,RPN5,RPT3,RPT6,RPN6	12(59)	34(7103)	9.79e-17
RPN13,RPN8,RPN1,RPT1,RPN3,RPN10,RPN11,RPN2,RPN5,RPT6,RPN6	11(59)	30(7103)	1.15e-15
RPN13,RPN8,RPT1,RPN3,RPN11,RPN5,RPT3,RPN6	8(59)	13(7103)	6.07e-14
RPN13,RPN8,RPN1,APC2,RPT1,RPN3,RPN10,RPN11,RPN2,RPN5,RPT3,RPT6,RPN6	13(59)	89(7103)	5.87e-13
RPN1,RPT1,RPN10,RPN2,RPT3,RPT6	6(59)	9(7103)	4.68e-11
RPN8,RPN1,RPT1,RPN11,RPN2,RPT3,RPT6	7(59)	25(7103)	1.44e-09
RPN13,RPN1,RPT1,RPN11,RPN2,RPT3,RPT6	7(59)	27(7103)	2.59e-09
RPN1,DOC1,RPN3,RPN2	4(59)	4(7103)	6.47e-09
RPN1,RPT1,RPT3,RPT6	4(59)	7(7103)	1.87e-07
Metagroup 4	Silhouette width: 0.750
Genes:LSM5,DCP1,PAP1,LSM3,LSM8,LSM6,LSM1,LSM4,LSM7, LSM2,PTA1,KEM1,PAT1,YSH1	14(59)	93(7103)	1.31e-14	03018:RNA degradation,GO:0008033:tRNA processing (BP),GO:0030529:ribonucleoprotein complex (CC),GO:0046540:U4/U6 x U5 tri-snRNP complex (CC),GO:0000398:nuclear mRNA splicing, via spliceosome (BP),IPR001163:Like-Sm ribonucleoprotein (LSM) domain,IPR010920:Like-Sm ribonucleoprotein (LSM)-related domain,IPR006649:Like-Sm ribonucleoprotein (LSM) domain, eukaryotic/archaea-type,GO:0000956:nuclear-tran…
LSM5,DCP1,PAP1,LSM3,LSM8,LSM6,LSM1,LSM4,LSM7,LSM2	10(59)	12(7103)	6.27e-19
LSM5,PAP1,LSM3,LSM8,LSM6,LSM1,LSM4,LSM7,LSM2	9(59)	10(7103)	9.04e-18
LSM5,LSM3,LSM8,LSM6,LSM4,PTA1,LSM7,LSM2	8(59)	8(7103)	9.04e-17
LSM5,LSM3,LSM8,LSM6,LSM1,LSM4,LSM7,LSM2	8(59)	8(7103)	9.04e-17
LSM5,DCP1,PAP1,LSM3,LSM8,LSM6,LSM1,LSM4,LSM7,KEM1,LSM2	11(59)	30(7103)	1.15e-15
DCP1,LSM3,LSM8,LSM6,LSM1,LSM4,LSM7,LSM2	8(59)	10(7103)	2.81e-15
LSM5,LSM3,LSM6,LSM4,LSM7,KEM1,LSM2	7(59)	7(7103)	7.4e-15
LSM5,LSM3,LSM8,LSM6,LSM4,LSM7,LSM2	7(59)	7(7103)	7.4e-15
LSM5,LSM3,LSM6,LSM1,LSM4,LSM7,LSM2	7(59)	7(7103)	7.4e-15
LSM5,PAT1,DCP1,PAP1,LSM3,LSM8,LSM6,LSM1,LSM4,LSM7,KEM1,LSM2	12(59)	55(7103)	4.09e-14
PAT1,DCP1,LSM6,LSM1,LSM4,LSM7,KEM1,LSM2	8(59)	14(7103)	1.37e-13
LSM5,LSM3,LSM6,LSM1,LSM4,LSM7,YSH1,LSM2	8(59)	44(7103)	3.34e-09
LSM5,DCP1,LSM6,LSM1	4(59)	6(7103)	8.22e-08
Metagroup 5	Silhouette width: 0.570
Genes:NGG1,HFI1,TRA1,SPT20,SGF29,SPT7,SGF73,SPT8, SGF11,GCN5,SPT3,ADA2,RPN6,CFT2	14(59)	142(7103)	5.26e-12	GO:0000124:SAGA complex (CC),GO:0016568:chromatin modification (BP),GO:0016573:histone acetylation (BP),GO:0046695:SLIK (SAGA-like) complex (CC),GO:0003702:RNA polymerase II transcription factor activity (MF),GO:0003712:transcription cofactor activity (MF),GO:0045941:positive regulation of transcription (BP),GO:0004402:histone acetyltransferase activity (MF),GO:0005671:Ada2/Gcn5/Ada3 transcriptio…
NGG1,HFI1,TRA1,SPT20,SGF29,SPT7,SGF73,SPT8,SGF11,GCN5,SPT3,ADA2	12(59)	22(7103)	3.04e-19
NGG1,HFI1,TRA1,SPT20,SPT7,SGF73,SPT8,SGF11,GCN5,SPT3,ADA2	11(59)	19(7103)	3.41e-18
NGG1,HFI1,TRA1,SPT20,SGF29,SPT7,SGF73,SPT8,GCN5,SPT3	10(59)	16(7103)	4.36e-17
NGG1,HFI1,TRA1,SPT20,SPT7,SGF73,GCN5,SPT3,ADA2	9(59)	15(7103)	2.27e-15
NGG1,SPT20,SPT7,SPT8,GCN5,SPT3,ADA2	7(59)	9(7103)	2.25e-13
NGG1,HFI1,SPT20,SPT7,SPT8,SPT3	6(59)	6(7103)	6.8e-13
NGG1,SPT20,GCN5,SPT3,ADA2	5(59)	5(7103)	6.42e-11
NGG1,TRA1,SGF73,GCN5,ADA2	5(59)	5(7103)	6.42e-11
NGG1,HFI1,SPT7,GCN5,ADA2	5(59)	6(7103)	3.67e-10
SPT20,SPT8,GCN5,SPT3	4(59)	4(7103)	6.47e-09
HFI1,SPT7,GCN5,ADA2	4(59)	4(7103)	6.47e-09
NGG1,SPT20,SPT7,ADA2	4(59)	5(7103)	2.92e-08
NGG1,SPT20,SPT7,ADA2,RPN6	5(59)	73(7103)	0.000364
HFI1,SPT7,SPT3,CFT2	4(59)	59(7103)	0.001548

## Sheet: B. Figure 2C Complete Result
Global Silhouette width: 0.6383762. Dunn index: 0.7763933
mRNA cleavage and polyadenylation specificity factor complex
CFT1,CFT2,FIP1,GLC7,MPE1,PAP1,PFS2,PTA1,PTI1,REF2,YSH1,YTH1,RNA14	13			Lost proteins: 0 // Added proteins: 0
Cluster size:9; Diameter:1.0; Average Distance Within Cluster:0.4605226; Silhouette width:0.5297722
Metagroup 1. Genes:GLC7,REF2,YTH1,FIP1,PAP1,PFS2,CFT1,RNA14,PTI1,PTA1,MPE1,CFT2,YSH1	13(59)	15(7103)	2.26e-26	GO:0005847:mRNA cleavage and polyadenylation specificity factor complex (CC),GO:0006378:mRNA polyadenylation (BP),GO:0006379:mRNA cleavage (BP),GO:0031123:RNA 3'-end processing (BP),GO:0006353:transcription termination (BP),GO:0005849:mRNA cleavage factor complex (CC),GO:0046872:metal ion binding (MF),GO:0030846:termination of RNA polymerase II transcription, poly(A)-coupled (BP),GO:0030847:termi…
GLC7,REF2,YTH1,FIP1,PAP1,PFS2,CFT1,RNA14,PTI1,PTA1,MPE1,CFT2,YSH1	13(59)	15(7103)	1.03e-24	GO:0005634:nucleus (CC),GO:0003723:RNA binding (MF),GO:0006397:mRNA processing (BP),GO:0005847:mRNA cleavage and polyadenylation specificity factor complex (CC)
GLC7,YTH1,FIP1,PAP1,PFS2,CFT1,RNA14,PTI1,PTA1,MPE1,CFT2,YSH1	12(59)	12(7103)	1.12e-24	GO:0005634:nucleus (CC),GO:0003723:RNA binding (MF),GO:0006397:mRNA processing (BP),GO:0006378:mRNA polyadenylation (BP),GO:0005847:mRNA cleavage and polyadenylation specificity factor complex (CC)
GLC7,YTH1,FIP1,PFS2,CFT1,RNA14,PTI1,PTA1,MPE1,CFT2,YSH1	11(59)	11(7103)	1.11e-22	GO:0005634:nucleus (CC),GO:0003723:RNA binding (MF),GO:0006397:mRNA processing (BP),GO:0006378:mRNA polyadenylation (BP),GO:0006379:mRNA cleavage (BP),GO:0005847:mRNA cleavage and polyadenylation specificity factor complex (CC)
YTH1,FIP1,PAP1,PFS2,CFT1,PTI1,PTA1,MPE1,CFT2	9(59)	9(7103)	1.05e-18	GO:0005634:nucleus (CC),GO:0003723:RNA binding (MF),GO:0006397:mRNA processing (BP),GO:0006378:mRNA polyadenylation (BP),GO:0005847:mRNA cleavage and polyadenylation specificity factor complex (CC),GO:0031123:RNA 3'-end processing (BP)
YTH1,FIP1,PFS2,MPE1,CFT2	5(59)	5(7103)	6.42e-11	GO:0005634:nucleus (CC),GO:0003723:RNA binding (MF),GO:0006397:mRNA processing (BP),GO:0006378:mRNA polyadenylation (BP),GO:0006379:mRNA cleavage (BP),GO:0005847:mRNA cleavage and polyadenylation specificity factor complex (CC),GO:0031123:RNA 3'-end processing (BP),GO:0006353:transcription termination (BP)
CFT1,RNA14,PTA1,CFT2,YSH1	5(59)	5(7103)	6.42e-11	GO:0005634:nucleus (CC),GO:0003723:RNA binding (MF),GO:0006397:mRNA processing (BP),GO:0005849:mRNA cleavage factor complex (CC),GO:0006378:mRNA polyadenylation (BP),GO:0006379:mRNA cleavage (BP),GO:0005847:mRNA cleavage and polyadenylation specificity factor complex (CC)
GLC7,YTH1,MPE1,YSH1	4(59)	4(7103)	6.47e-09	GO:0005634:nucleus (CC),GO:0046872:metal ion binding (MF),GO:0003723:RNA binding (MF),GO:0006397:mRNA processing (BP),GO:0006378:mRNA polyadenylation (BP),GO:0006379:mRNA cleavage (BP),GO:0005847:mRNA cleavage and polyadenylation specificity factor complex (CC)
YTH1,CFT1,PTI1,MPE1	4(59)	4(7103)	6.47e-09	GO:0005634:nucleus (CC),GO:0003723:RNA binding (MF),GO:0003676:nucleic acid binding (MF),GO:0006397:mRNA processing (BP),GO:0006378:mRNA polyadenylation (BP),GO:0006379:mRNA cleavage (BP),GO:0005847:mRNA cleavage and polyadenylation specificity factor complex (CC),GO:0031123:RNA 3'-end processing (BP)
GLC7,REF2,PTI1,PTA1	4(59)	6(7103)	8.22e-08	GO:0005634:nucleus (CC),GO:0003723:RNA binding (MF),GO:0006397:mRNA processing (BP),GO:0005847:mRNA cleavage and polyadenylation specificity factor complex (CC),GO:0030846:termination of RNA polymerase II transcription, poly(A)-coupled (BP),GO:0030847:termination of RNA polymerase II transcription, poly(A)-independent (BP)
anaphase-promoting complex
APC1,APC11,APC2,APC4,APC5,APC9,CDC16,CDC23,CDC26,CDC27,DOC1	11			Lost proteins: 0 // Added proteins: 0
Cluster size:4; Diameter:0.3545028; Average Distance Within Cluster:0.1724053; Silhouette width:0.8229608
Metagroup 2. Genes:CDC23,APC5,CDC16,APC2,APC1,DOC1,APC9,APC11,APC4,CDC27,CDC26	11(59)	11(7103)	4.85e-24	04111:Cell cycle - yeast,GO:0019941:modification-dependent protein catabolic process (BP),GO:0004842:ubiquitin-protein ligase activity (MF),GO:0000070:mitotic sister chromatid segregation (BP),GO:0016567:protein ubiquitination (BP),GO:0000022:mitotic spindle elongation (BP),GO:0005680:anaphase-promoting complex (CC),GO:0008054:cyclin catabolic process (BP),GO:0031145:anaphase-promoting complex-de…
CDC23,APC5,CDC16,APC2,APC1,DOC1,APC9,APC11,APC4,CDC27,CDC26	11(59)	11(7103)	1.11e-22	GO:0007067:mitosis (BP),GO:0051301:cell division (BP),GO:0007049:cell cycle (BP),04111:Cell cycle - yeast,04113:Meiosis - yeast,GO:0019941:modification-dependent protein catabolic process (BP),GO:0004842:ubiquitin-protein ligase activity (MF),GO:0000070:mitotic sister chromatid segregation (BP),GO:0016567:protein ubiquitination (BP),GO:0000022:mitotic spindle elongation (BP),GO:0005680:anaphase-p…
CDC23,APC5,CDC16,APC2,APC1,APC9,APC11,APC4,CDC27,CDC26	10(59)	10(7103)	1.2e-20	GO:0007067:mitosis (BP),GO:0051301:cell division (BP),GO:0007049:cell cycle (BP),04111:Cell cycle - yeast,04113:Meiosis - yeast,GO:0005515:protein binding (MF),GO:0019941:modification-dependent protein catabolic process (BP),GO:0004842:ubiquitin-protein ligase activity (MF),GO:0000070:mitotic sister chromatid segregation (BP),GO:0016567:protein ubiquitination (BP),GO:0000022:mitotic spindle elong…
CDC23,APC5,CDC16,APC2,APC1,DOC1,APC9,APC4,CDC27,CDC26	10(59)	10(7103)	1.2e-20	GO:0005634:nucleus (CC),GO:0007067:mitosis (BP),GO:0051301:cell division (BP),GO:0007049:cell cycle (BP),04111:Cell cycle - yeast,04113:Meiosis - yeast,GO:0019941:modification-dependent protein catabolic process (BP),GO:0004842:ubiquitin-protein ligase activity (MF),GO:0000070:mitotic sister chromatid segregation (BP),GO:0016567:protein ubiquitination (BP),GO:0000022:mitotic spindle elongation (B…
APC2,APC1,DOC1,APC9,APC4,CDC27	6(59)	6(7103)	6.8e-13	GO:0005634:nucleus (CC),GO:0005737:cytoplasm (CC),GO:0007067:mitosis (BP),GO:0051301:cell division (BP),GO:0007049:cell cycle (BP),04111:Cell cycle - yeast,04113:Meiosis - yeast,GO:0019941:modification-dependent protein catabolic process (BP),GO:0004842:ubiquitin-protein ligase activity (MF),GO:0000070:mitotic sister chromatid segregation (BP),GO:0016567:protein ubiquitination (BP),GO:0000022:mit…
19/22S regulator, proteasome
RPN10,RPN11,RPN3,RPN5,RPN6,RPN8,RPT1,RPT3,RPT6,RPN1,RPN2,RPN13	12			Lost proteins: 0 // Added proteins: 2 (APC2, DOC1)
Cluster size:9; Diameter:0.8232233; Average Distance Within Cluster:0.3759392; Silhouette width:0.6092696
Metagroup 3. Genes:RPN13,RPN8,RPN1,RPT1,RPN3,RPN10,RPN11,RPN2,RPN5,RPT3,RPT6,RPN6,APC2,DOC1	14(59)	90(7103)	8.11e-15	GO:0006511:ubiquitin-dependent protein catabolic process (BP),GO:0000502:proteasome complex (CC),03050:Proteasome,GO:0034515:proteasome storage granule (CC),GO:0008541:proteasome regulatory particle, lid subcomplex (CC),GO:0008540:proteasome regulatory particle, base subcomplex (CC),GO:0004175:endopeptidase activity (MF),GO:0030234:enzyme regulator activity (MF)
RPN13,RPN8,RPN1,RPT1,RPN3,RPN10,RPN11,RPN2,RPN5,RPT3,RPT6,RPN6	12(59)	34(7103)	9.79e-17	GO:0006508:proteolysis (BP),GO:0006511:ubiquitin-dependent protein catabolic process (BP),GO:0000502:proteasome complex (CC),03050:Proteasome
RPN13,RPN8,RPN1,RPT1,RPN3,RPN10,RPN11,RPN2,RPN5,RPT6,RPN6	11(59)	30(7103)	1.15e-15	GO:0006508:proteolysis (BP),GO:0006511:ubiquitin-dependent protein catabolic process (BP),GO:0000502:proteasome complex (CC),GO:0034515:proteasome storage granule (CC),03050:Proteasome
RPN13,RPN8,RPT1,RPN3,RPN11,RPN5,RPT3,RPN6	8(59)	13(7103)	6.07e-14	GO:0006508:proteolysis (BP),GO:0006511:ubiquitin-dependent protein catabolic process (BP),GO:0000502:proteasome complex (CC),03050:Proteasome,GO:0008541:proteasome regulatory particle, lid subcomplex (CC)
RPN13,RPN8,RPN1,APC2,RPT1,RPN3,RPN10,RPN11,RPN2,RPN5,RPT3,RPT6,RPN6	13(59)	89(7103)	5.87e-13	GO:0006511:ubiquitin-dependent protein catabolic process (BP)
RPN1,RPT1,RPN10,RPN2,RPT3,RPT6	6(59)	9(7103)	4.68e-11	GO:0006508:proteolysis (BP),GO:0006511:ubiquitin-dependent protein catabolic process (BP),GO:0000502:proteasome complex (CC),03050:Proteasome,GO:0008540:proteasome regulatory particle, base subcomplex (CC)
RPN8,RPN1,RPT1,RPN11,RPN2,RPT3,RPT6	7(59)	25(7103)	1.44e-09	GO:0006508:proteolysis (BP),GO:0006511:ubiquitin-dependent protein catabolic process (BP),GO:0000502:proteasome complex (CC),GO:0004175:endopeptidase activity (MF),03050:Proteasome
RPN13,RPN1,RPT1,RPN11,RPN2,RPT3,RPT6	7(59)	27(7103)	2.59e-09	GO:0005634:nucleus (CC),GO:0006508:proteolysis (BP),GO:0006511:ubiquitin-dependent protein catabolic process (BP),GO:0000502:proteasome complex (CC),03050:Proteasome
RPN1,DOC1,RPN3,RPN2	4(59)	4(7103)	6.47e-09	GO:0006508:proteolysis (BP),GO:0030234:enzyme regulator activity (MF)
RPN1,RPT1,RPT3,RPT6	4(59)	7(7103)	1.87e-07	GO:0005634:nucleus (CC),GO:0005737:cytoplasm (CC),GO:0006508:proteolysis (BP),GO:0006511:ubiquitin-dependent protein catabolic process (BP),GO:0000502:proteasome complex (CC),GO:0004175:endopeptidase activity (MF),03050:Proteasome,GO:0008540:proteasome regulatory particle, base subcomplex (CC)
U6 snRNP complex
LSM1,LSM2,LSM3,LSM4,LSM5,LSM6,LSM7,LSM8,PAT1,KEM1,DCP1	11			Lost proteins: 0 // Added proteins: 3 (PAP1, PTA1, YSH1)
Cluster size:13; Diameter:0.6464466; Average Distance Within Cluster:0.2443302; Silhouette width:0.7505209
Metagroup 4. Genes:LSM5,DCP1,PAP1,LSM3,LSM8,LSM6,LSM1,LSM4,LSM7,LSM2,PTA1,KEM1,PAT1,YSH1	14(59)	93(7103)	1.31e-14	03018:RNA degradation,GO:0008033:tRNA processing (BP),GO:0030529:ribonucleoprotein complex (CC),GO:0046540:U4/U6 x U5 tri-snRNP complex (CC),GO:0000398:nuclear mRNA splicing, via spliceosome (BP),IPR001163:Like-Sm ribonucleoprotein (LSM) domain,IPR010920:Like-Sm ribonucleoprotein (LSM)-related domain,IPR006649:Like-Sm ribonucleoprotein (LSM) domain, eukaryotic/archaea-type,GO:0000956:nuclear-tran…
LSM5,DCP1,PAP1,LSM3,LSM8,LSM6,LSM1,LSM4,LSM7,LSM2	10(59)	12(7103)	6.27e-19	GO:0003723:RNA binding (MF),03018:RNA degradation,GO:0006397:mRNA processing (BP)
LSM5,PAP1,LSM3,LSM8,LSM6,LSM1,LSM4,LSM7,LSM2	9(59)	10(7103)	9.04e-18	GO:0005634:nucleus (CC),GO:0003723:RNA binding (MF),03018:RNA degradation,GO:0006397:mRNA processing (BP)
LSM5,LSM3,LSM8,LSM6,LSM4,PTA1,LSM7,LSM2	8(59)	8(7103)	9.04e-17	GO:0005634:nucleus (CC),GO:0008033:tRNA processing (BP),GO:0003723:RNA binding (MF),GO:0006397:mRNA processing (BP)
LSM5,LSM3,LSM8,LSM6,LSM1,LSM4,LSM7,LSM2	8(59)	8(7103)	9.04e-17	GO:0005634:nucleus (CC),GO:0003723:RNA binding (MF),GO:0030529:ribonucleoprotein complex (CC),GO:0005730:nucleolus (CC),03018:RNA degradation,GO:0046540:U4/U6 x U5 tri-snRNP complex (CC),GO:0000398:nuclear mRNA splicing, via spliceosome (BP),GO:0006397:mRNA processing (BP),IPR001163:Like-Sm ribonucleoprotein (LSM) domain,IPR010920:Like-Sm ribonucleoprotein (LSM)-related domain,IPR006649:Like-Sm r…
LSM5,DCP1,PAP1,LSM3,LSM8,LSM6,LSM1,LSM4,LSM7,KEM1,LSM2	11(59)	30(7103)	1.15e-15	GO:0003723:RNA binding (MF),03018:RNA degradation
DCP1,LSM3,LSM8,LSM6,LSM1,LSM4,LSM7,LSM2	8(59)	10(7103)	2.81e-15	GO:0005737:cytoplasm (CC),GO:0003723:RNA binding (MF),03018:RNA degradation,GO:0006397:mRNA processing (BP)
LSM5,LSM3,LSM6,LSM4,LSM7,KEM1,LSM2	7(59)	7(7103)	7.4e-15	GO:0003723:RNA binding (MF),GO:0006364:rRNA processing (BP),03018:RNA degradation,GO:0000956:nuclear-transcribed mRNA catabolic process (BP)
LSM5,LSM3,LSM8,LSM6,LSM4,LSM7,LSM2	7(59)	7(7103)	7.4e-15	GO:0005634:nucleus (CC),GO:0008033:tRNA processing (BP),GO:0003723:RNA binding (MF),GO:0030529:ribonucleoprotein complex (CC),GO:0005730:nucleolus (CC),GO:0006364:rRNA processing (BP),03018:RNA degradation,GO:0005688:U6 snRNP (CC),GO:0046540:U4/U6 x U5 tri-snRNP complex (CC),GO:0000398:nuclear mRNA splicing, via spliceosome (BP),GO:0006397:mRNA processing (BP),03040:Spliceosome,IPR001163:Like-Sm …
LSM5,LSM3,LSM6,LSM1,LSM4,LSM7,LSM2	7(59)	7(7103)	7.4e-15	GO:0005634:nucleus (CC),GO:0003723:RNA binding (MF),GO:0030529:ribonucleoprotein complex (CC),GO:0005730:nucleolus (CC),03018:RNA degradation,GO:0005732:small nucleolar ribonucleoprotein complex (CC),GO:0046540:U4/U6 x U5 tri-snRNP complex (CC),GO:0000398:nuclear mRNA splicing, via spliceosome (BP),GO:0006397:mRNA processing (BP),GO:0008380:RNA splicing (BP),IPR001163:Like-Sm ribonucleoprotein (L…
LSM5,PAT1,DCP1,PAP1,LSM3,LSM8,LSM6,LSM1,LSM4,LSM7,KEM1,LSM2	12(59)	55(7103)	4.09e-14	03018:RNA degradation
PAT1,DCP1,LSM6,LSM1,LSM4,LSM7,KEM1,LSM2	8(59)	14(7103)	1.37e-13	GO:0005737:cytoplasm (CC),03018:RNA degradation,GO:0000932:cytoplasmic mRNA processing body (CC)
LSM5,LSM3,LSM6,LSM1,LSM4,LSM7,YSH1,LSM2	8(59)	44(7103)	3.34e-09	GO:0005634:nucleus (CC),GO:0003723:RNA binding (MF),GO:0006397:mRNA processing (BP),GO:0008380:RNA splicing (BP)
LSM5,DCP1,LSM6,LSM1	4(59)	6(7103)	8.22e-08	GO:0003723:RNA binding (MF),03018:RNA degradation,GO:0006397:mRNA processing (BP),GO:0006401:RNA catabolic process (BP)
SAGA complex
ADA2,GCN5,HFI1,NGG1,SGF11,SGF29,SGF73,SPT20,SPT3,SPT7,SPT8,TRA1	12			Lost proteins: 0 // Added proteins: 2 (RPN6, CFT2)
Cluster size:14; Diameter:1.0; Average Distance Within Cluster:0.4217527; Silhouette width:0.5700316
Metagroup 5. Genes:NGG1,HFI1,TRA1,SPT20,SGF29,SPT7,SGF73,SPT8,SGF11,GCN5,SPT3,ADA2,RPN6,CFT2	14(59)	142(7103)	5.26e-12	GO:0000124:SAGA complex (CC),GO:0016568:chromatin modification (BP),GO:0016573:histone acetylation (BP),GO:0046695:SLIK (SAGA-like) complex (CC),GO:0003702:RNA polymerase II transcription factor activity (MF),GO:0003712:transcription cofactor activity (MF),GO:0045941:positive regulation of transcription (BP),GO:0004402:histone acetyltransferase activity (MF),GO:0005671:Ada2/Gcn5/Ada3 transcriptio…
NGG1,HFI1,TRA1,SPT20,SGF29,SPT7,SGF73,SPT8,SGF11,GCN5,SPT3,ADA2	12(59)	22(7103)	3.04e-19	GO:0005634:nucleus (CC),GO:0006350:transcription (BP),GO:0045449:regulation of transcription (BP),GO:0000124:SAGA complex (CC)
NGG1,HFI1,TRA1,SPT20,SPT7,SGF73,SPT8,SGF11,GCN5,SPT3,ADA2	11(59)	19(7103)	3.41e-18	GO:0005634:nucleus (CC),GO:0006350:transcription (BP),GO:0045449:regulation of transcription (BP),GO:0016568:chromatin modification (BP),GO:0000124:SAGA complex (CC)
NGG1,HFI1,TRA1,SPT20,SGF29,SPT7,SGF73,SPT8,GCN5,SPT3	10(59)	16(7103)	4.36e-17	GO:0005634:nucleus (CC),GO:0006350:transcription (BP),GO:0045449:regulation of transcription (BP),GO:0016573:histone acetylation (BP),GO:0000124:SAGA complex (CC)
NGG1,HFI1,TRA1,SPT20,SPT7,SGF73,GCN5,SPT3,ADA2	9(59)	15(7103)	2.27e-15	GO:0005634:nucleus (CC),GO:0006350:transcription (BP),GO:0045449:regulation of transcription (BP),GO:0016568:chromatin modification (BP),GO:0000124:SAGA complex (CC),GO:0046695:SLIK (SAGA-like) complex (CC)
NGG1,SPT20,SPT7,SPT8,GCN5,SPT3,ADA2	7(59)	9(7103)	2.25e-13	GO:0005634:nucleus (CC),GO:0006350:transcription (BP),GO:0045449:regulation of transcription (BP),GO:0003702:RNA polymerase II transcription factor activity (MF),GO:0016568:chromatin modification (BP),GO:0000124:SAGA complex (CC)
NGG1,HFI1,SPT20,SPT7,SPT8,SPT3	6(59)	6(7103)	6.8e-13	GO:0005634:nucleus (CC),GO:0006350:transcription (BP),GO:0045449:regulation of transcription (BP),GO:0016568:chromatin modification (BP),GO:0016573:histone acetylation (BP),GO:0000124:SAGA complex (CC),GO:0003712:transcription cofactor activity (MF)
NGG1,SPT20,GCN5,SPT3,ADA2	5(59)	5(7103)	6.42e-11	GO:0005634:nucleus (CC),GO:0006350:transcription (BP),GO:0045449:regulation of transcription (BP),GO:0003702:RNA polymerase II transcription factor activity (MF),GO:0045941:positive regulation of transcription (BP),GO:0016568:chromatin modification (BP),GO:0000124:SAGA complex (CC),GO:0046695:SLIK (SAGA-like) complex (CC)
NGG1,TRA1,SGF73,GCN5,ADA2	5(59)	5(7103)	6.42e-11	GO:0005634:nucleus (CC),GO:0004402:histone acetyltransferase activity (MF),GO:0006350:transcription (BP),GO:0045449:regulation of transcription (BP),GO:0016568:chromatin modification (BP),GO:0000124:SAGA complex (CC),GO:0046695:SLIK (SAGA-like) complex (CC)
NGG1,HFI1,SPT7,GCN5,ADA2	5(59)	6(7103)	3.67e-10	GO:0005634:nucleus (CC),GO:0006350:transcription (BP),GO:0045449:regulation of transcription (BP),GO:0016568:chromatin modification (BP),GO:0000124:SAGA complex (CC),GO:0046695:SLIK (SAGA-like) complex (CC),GO:0005671:Ada2/Gcn5/Ada3 transcription activator complex (CC)
SPT20,SPT8,GCN5,SPT3	4(59)	4(7103)	6.47e-09	GO:0005634:nucleus (CC),GO:0006350:transcription (BP),GO:0045449:regulation of transcription (BP),GO:0003702:RNA polymerase II transcription factor activity (MF),GO:0016568:chromatin modification (BP),GO:0016573:histone acetylation (BP),GO:0000124:SAGA complex (CC),GO:0005669:transcription factor TFIID complex (CC),GO:0016591:DNA-directed RNA polymerase II, holoenzyme (CC)
HFI1,SPT7,GCN5,ADA2	4(59)	4(7103)	6.47e-09	GO:0005634:nucleus (CC),GO:0006350:transcription (BP),GO:0045449:regulation of transcription (BP),GO:0016568:chromatin modification (BP),GO:0003713:transcription coactivator activity (MF),GO:0000124:SAGA complex (CC),GO:0046695:SLIK (SAGA-like) complex (CC),GO:0005671:Ada2/Gcn5/Ada3 transcription activator complex (CC)
NGG1,SPT20,SPT7,ADA2	4(59)	5(7103)	2.92e-08	GO:0005634:nucleus (CC),GO:0006350:transcription (BP),GO:0045449:regulation of transcription (BP),GO:0003702:RNA polymerase II transcription factor activity (MF),GO:0016568:chromatin modification (BP),GO:0006984:ER-nuclear signaling pathway (BP),GO:0000124:SAGA complex (CC),GO:0046695:SLIK (SAGA-like) complex (CC)
NGG1,SPT20,SPT7,ADA2,RPN6	5(59)	73(7103)	0.000364552	GO:0006984:ER-nuclear signaling pathway (BP)
HFI1,SPT7,SPT3,CFT2	4(59)	59(7103)	0.00154878	GO:0005634:nucleus (CC),GO:0006350:transcription (BP),GO:0006366:transcription from RNA polymerase II promoter (BP)
Metagroup: Others
