# Supplementary material for: Functional Analysis beyond Enrichment: Non-Redundant Reciprocal Linkage of Genes and Biological Terms
Source: PLoS One. 2011 Sep 16;6(9):e24289. doi: 10.1371/journal.pone.0024289 (PMC3174934; doi:10.1371/journal.pone.0024289)
Supplement: Table S2 — Complete functional analysis of 30 gene sets from 3 resources (CORUM, OMIM and SGD) using GeneTerm Linker method. Data file (.xls) containing the complete results provided by GeneTerm Linker corresponding to the analysis of 30 gene sets derived from 3 biomolecular resources: CORUM, OMIM and SGD (which has been partially presented in Figure 3 ). Each row corresponds to the functional analysis of one gene set and shows only the first metagroup found by the method. All genes and terms found in the first metagroups of each gene set are included, together with the statistical parameters (Precision, Recall and F-score in %) and the adjusted p-value corresponding to such metagroups. Each analysis is done twice for each gene set, introducing 20% or 60% random-selected genes. (XLS) [file pone.0024289.s002.xls]

## Sheet: A. Complete Results
	COMPLEXES (from CORUM db, human)	GENE Names Reference	GENE Names Found	GENES in Reference	GENES Tested	GENES Found	Common GENES	Precision (%)	Recall (%)	F-score (%)	adjusted p.value	TERMS Found	ID & Names of the TERMS Found (search in GO-BP, GO-MF, GO-CC, KEGG & InterPro)
1c	C complex spliceosome	AQR,ASCC3L1,C19orf29,CDC40,CDC5L,CRNKL1,CWC15,DDX23,DDX41,DDX5,DGCR14,DHX35,DHX38,DHX8,EFTUD2,EIF4A3,FRG1,GPATCH1,HNRNPA1,HNRNPA2B1,HNRNPC,HNRNPR,HNRNPU,HNRPA3,HNRPF,HNRPH1,HNRPK,HNRPM,ISY1,LSM2,LSM3,MAGOH,MORG1,NCM,PABPC1,PLRG1,PNN,PPIE,PPIL1,PPIL3,PPWD1,PRPF19,PRPF4B,PRPF6,PRPF8,RALY,RBM22,RBM8A,RBMX,SART1,SDCCAG10,SF3A1,SF3A2,SF3A3,SF3B1,SF3B2,SF3B3,SFRS1,SKIV2L2,SLU7,SNRPA1,SNRPB,SNRPB2,SNRPD…	AQR,C19orf29,CDC40,CDC5L,CRNKL1,CWC15,DDX23,DDX41,DDX5,DGCR14,DHX35,DHX38,DHX8,EFTUD2,EIF4A3,FRG1,HNRNPA1,HNRNPA2B1,HNRNPC,HNRNPR,HNRNPU,ISY1,LSM3,MAGOH,PABPC1,PLRG1,PNN,PPIE,PPIL1,PPIL3,PPWD1,PRPF19,PRPF4B,PRPF6,PRPF8,RALY,RBM22,RBM8A,RBMX,SART1,SF3A1,SF3A2,SF3A3,SF3B1,SF3B2,SF3B3,SFRS1,SKIV2L2,SLU7,SNRPA1,SNRPB,SNRPB2,SNRPD1,SNRPD2,SNRPD3,SNRPE,SNRPF,SNRPG,SNW1,SRRM1,SRRM2,SYF2,SYNCRIP,TFIP11,T…	80	96	68	68	100	85	91.8919	5.25202e-138	6	GO:0005681:spliceosomal complex (CC),GO:0008380:RNA splicing (BP),GO:0006397:mRNA processing (BP),03040:Spliceosome,IPR000504:RNA recognition motif RNP-1,IPR012677:Nucleotide-binding alpha-beta plait
2c	Mediator (transcriptional coactivator) complex	CCNC,CDC2L6,CDK8,MED1,MED10,MED11,MED12,MED13,MED13L,MED14,MED15,MED16,MED17,MED18,MED19,MED20,MED21,MED22,MED23,MED24,MED25,MED26,MED27,MED28,MED29,MED30,MED31,MED4,MED6,MED7,MED8,MED9	CDK8,MED1,MED10,MED11,MED12,MED13,MED13L,MED14,MED15,MED16,MED17,MED18,MED19,MED20,MED21,MED22,MED23,MED24,MED26,MED27,MED29,MED30,MED31,MED4,MED6,MED7,MED8,MED9	32	39	28	28	100	87.5	93.3333	3.96349e-64	10	GO:0016592:mediator complex (CC),GO:0016455:RNA polymerase II transcription mediator activity (MF),GO:0006367:transcription initiation from RNA polymerase II promoter (BP),GO:0016563:transcription activator activity (MF),GO:0030521:androgen receptor signaling pathway (BP),GO:0003712:transcription cofactor activity (MF),GO:0030518:steroid hormone receptor signaling pathway (BP),GO:0046966:thyroid …
3c	Proteasome (20S/26S)	PSMA1,PSMA2,PSMA3,PSMA4,PSMA5,PSMA6,PSMA7,PSMB1,PSMB2,PSMB3,PSMB4,PSMB5,PSMB6,PSMB7,PSMC1,PSMC2,PSMC3,PSMC4,PSMC5,PSMC6,PSMD1,PSMD4	PSMA1,PSMA2,PSMA3,PSMA4,PSMA5,PSMA6,PSMA7,PSMB1,PSMB2,PSMB3,PSMB4,PSMB5,PSMB6,PSMB7,PSMC1,PSMC2,PSMC3,PSMC4,PSMC5,PSMC6,PSMD1,PSMD4	22	27	22	22	100	100	100	5.34128e-63	12	03050:Proteasome,GO:0000502:proteasome complex (CC),GO:0008233:peptidase activity (MF),GO:0051603:proteolysis involved in cellular protein catabolic process (BP),GO:0004298:threonine-type endopeptidase activity (MF),IPR001353:Proteasome, subunit alpha/beta,GO:0044419:interspecies interaction between organisms (BP),GO:0005839:proteasome core complex (CC),IPR016050:Proteasome beta-type subunit cons…
4c	RNA polymerase II (RNAPII)	CTDP1,ERCC2,ERCC3,GTF2B,GTF2E1,GTF2E2,GTF2F1,GTF2F2,GTF2H1,GTF2H2,GTF2H3,GTF2H4,POLR2A,POLR2B,POLR2C,POLR2D,POLR2E,POLR2F,POLR2G,POLR2H,POLR2I,POLR2J,POLR2K,POLR2L,RPAP1,TBP	CTDP1,ERCC2,ERCC3,GTF2B,GTF2E1,GTF2E2,GTF2F1,GTF2F2,GTF2H1,GTF2H2,GTF2H3,POLR2A,POLR2B,POLR2C,POLR2D,POLR2E,POLR2F,POLR2G,POLR2H,POLR2I,POLR2J,POLR2L,RPAP1,TBP	26	32	24	24	100	92.3077	96	1.20672e-59	12	GO:0006367:transcription initiation from RNA polymerase II promoter (BP),GO:0006368:RNA elongation from RNA polymerase II promoter (BP),GO:0006366:transcription from RNA polymerase II promoter (BP),GO:0004672:protein kinase activity (MF),GO:0008380:RNA splicing (BP),00230:Purine metabolism,05016:Huntington's disease,00240:Pyrimidine metabolism,GO:0006350:transcription (BP),GO:0003899:DNA-directed…
5c	F1F0-ATP synthase (EC 3.6.3.14), mitochondrial	ATP5A1,ATP5B,ATP5C1,ATP5D,ATP5E,ATP5F1,ATP5G1,ATP5H,ATP5I,ATP5J,ATP5J2,ATP5L,ATP5O,ATPIF1,MT-ATP6,MT-ATP8	ATP5A1,ATP5B,ATP5C1,ATP5D,ATP5E,ATP5F1,ATP5G1,ATP5H,ATP5I,ATP5J,ATP5J2,ATP5L,ATP5O,ATPIF1	16	20	14	14	100	87.5	93.3333	2.62742e-45	12	GO:0005753:mitochondrial proton-transporting ATP synthase complex (CC),GO:0006811:ion transport (BP),GO:0015992:proton transport (BP),00190:Oxidative phosphorylation,GO:0016887:ATPase activity (MF),GO:0042776:mitochondrial ATP synthesis coupled proton transport (BP),GO:0022857:transmembrane transporter activity (MF),GO:0005743:mitochondrial inner membrane (CC),GO:0016020:membrane (CC),05010:Alzhe…
6c	DAB complex, transcription preinitiation complex	GTF2A1,GTF2A2,GTF2B,TAF1,TAF10,TAF11,TAF12,TAF13,TAF2,TAF3,TAF4,TAF5,TAF6,TAF7,TAF9,TBP	GTF2A1,GTF2A2,GTF2B,TAF1,TAF10,TAF11,TAF12,TAF13,TAF2,TAF3,TAF4,TAF5,TAF6,TAF7,TAF9,TBP	16	20	16	16	100	100	100	3.203e-42	6	03022:Basal transcription factors,GO:0006367:transcription initiation from RNA polymerase II promoter (BP),GO:0005654:nucleoplasm (CC),GO:0006368:RNA elongation from RNA polymerase II promoter (BP),GO:0016251:general RNA polymerase II transcription factor activity (MF),GO:0005669:transcription factor TFIID complex (CC)
7c	Exosome	DIS3,EXOSC1,EXOSC10,EXOSC2,EXOSC3,EXOSC4,EXOSC5,EXOSC6,EXOSC7,EXOSC8,EXOSC9	DIS3,EXOSC1,EXOSC10,EXOSC2,EXOSC3,EXOSC4,EXOSC5,EXOSC6,EXOSC7,EXOSC8,EXOSC9	11	14	11	11	100	100	100	2.46643e-40	4	GO:0006364:rRNA processing (BP),03018:RNA degradation,GO:0004527:exonuclease activity (MF),GO:0003723:RNA binding (MF)
8c	eIF3 complex, eukaryotic initiation of translation factor-3	EIF3A,EIF3B,EIF3C,EIF3D,EIF3E,EIF3EIP,EIF3F,EIF3G,EIF3H,EIF3I,EIF3J,EIF3K,EIF3M	EIF3A,EIF3B,EIF3D,EIF3E,EIF3F,EIF3G,EIF3H,EIF3I,EIF3J,EIF3K,EIF3M	13	16	11	11	100	84.6154	91.6667	8.97612e-38	4	GO:0005852:eukaryotic translation initiation factor 3 complex (CC),GO:0006413:translational initiation (BP),GO:0003743:translation initiation factor activity (MF),GO:0006446:regulation of translational initiation (BP)
9c	Nup 107-160 nuclear pore subcomplex	NUP107,NUP133,NUP160,NUP37,NUP43,NUP85,NUP98,SEC13,SEH1L	NUP107,NUP133,NUP160,NUP37,NUP43,NUP85,NUP98,SEC13,SEH1L	9	11	9	9	100	100	100	1.33751e-33	6	GO:0005635:nuclear envelope (CC),GO:0031080:Nup107-160 complex (CC),GO:0000776:kinetochore (CC),GO:0055085:transmembrane transport (BP),GO:0015031:protein transport (BP),GO:0000777:condensed chromosome kinetochore (CC)
10c	CENP-A NAC-CAD kinetochore complex	APITD1,CENPC1,CENPH,CENPK,CENPL,CENPM,CENPN,CENPO,CENPP,CENPQ,CENPT,ITGB3BP,MLF1IP	APITD1,CENPC1,CENPH,CENPK,CENPL,CENPM,CENPN,CENPO,CENPP,CENPQ,CENPT,ITGB3BP,MLF1IP	13	16	13	13	100	100	100	2.31515e-28	2	GO:0005694:chromosome (CC),GO:0000777:condensed chromosome kinetochore (CC)
	20% noise (% of random genes included)				+20% noise		average values=	100	93.6923	96.6225
1c	C complex spliceosome	AQR,ASCC3L1,C19orf29,CDC40,CDC5L,CRNKL1,CWC15,DDX23,DDX41,DDX5,DGCR14,DHX35,DHX38,DHX8,EFTUD2,EIF4A3,FRG1,GPATCH1,HNRNPA1,HNRNPA2B1,HNRNPC,HNRNPR,HNRNPU,HNRPA3,HNRPF,HNRPH1,HNRPK,HNRPM,ISY1,LSM2,LSM3,MAGOH,MORG1,NCM,PABPC1,PLRG1,PNN,PPIE,PPIL1,PPIL3,PPWD1,PRPF19,PRPF4B,PRPF6,PRPF8,RALY,RBM22,RBM8A,RBMX,SART1,SDCCAG10,SF3A1,SF3A2,SF3A3,SF3B1,SF3B2,SF3B3,SFRS1,SKIV2L2,SLU7,SNRPA1,SNRPB,SNRPB2,SNRPD…	AQR,BCAS2,C19orf29,CDC40,CDC5L,CRNKL1,CWC15,DDX23,DDX41,DDX46,DDX5,DGCR14,DHX35,DHX38,DHX8,EFTUD2,EIF4A3,FRG1,HNRNPA1,HNRNPA2B1,HNRNPC,HNRNPR,HNRNPU,HSPA8,ISY1,LSM3,MAGOH,NHP2L1,PABPC1,PLRG1,PNN,PPIE,PPIL1,PPIL3,PPWD1,PRPF19,PRPF4B,PRPF6,PRPF8,RALY,RBM22,RBM8A,RBMX,SART1,SF3A1,SF3A2,SF3A3,SF3B1,SF3B2,SF3B3,SFRS1,SKIV2L2,SLU7,SNRPA1,SNRPB,SNRPB2,SNRPC,SNRPD1,SNRPD2,SNRPD3,SNRPE,SNRPF,SNRPG,SNW1,SR…	80	128	73	68	93.1507	85	88.8889	2.55e-119	2	GO:0005681:spliceosomal complex (CC),03040:Spliceosome
2c	Mediator (transcriptional coactivator) complex	CCNC,CDC2L6,CDK8,MED1,MED10,MED11,MED12,MED13,MED13L,MED14,MED15,MED16,MED17,MED18,MED19,MED20,MED21,MED22,MED23,MED24,MED25,MED26,MED27,MED28,MED29,MED30,MED31,MED4,MED6,MED7,MED8,MED9	CDK8,CTNNB1,MED1,MED10,MED11,MED12,MED13,MED13L,MED14,MED15,MED16,MED17,MED18,MED19,MED20,MED21,MED22,MED23,MED24,MED26,MED27,MED29,MED30,MED31,MED4,MED6,MED7,MED8,MED9,WDR77	32	52	30	28	93.3333	87.5	90.3226	2.39e-52	10	GO:0016592:mediator complex (CC),GO:0016455:RNA polymerase II transcription mediator activity (MF),GO:0006367:transcription initiation from RNA polymerase II promoter (BP),GO:0004872:receptor activity (MF),GO:0030521:androgen receptor signaling pathway (BP),GO:0003712:transcription cofactor activity (MF),GO:0030518:steroid hormone receptor signaling pathway (BP),GO:0046966:thyroid hormone recepto…
3c	Proteasome (20S/26S)	PSMA1,PSMA2,PSMA3,PSMA4,PSMA5,PSMA6,PSMA7,PSMB1,PSMB2,PSMB3,PSMB4,PSMB5,PSMB6,PSMB7,PSMC1,PSMC2,PSMC3,PSMC4,PSMC5,PSMC6,PSMD1,PSMD4	PSMA1,PSMA2,PSMA3,PSMA4,PSMA5,PSMA6,PSMA7,PSMB1,PSMB2,PSMB3,PSMB4,PSMB5,PSMB6,PSMB7,PSMC1,PSMC2,PSMC3,PSMC4,PSMC5,PSMC6,PSMD1,PSMD13,PSMD4,PSME1	22	36	24	22	91.6667	100	95.6522	2.28e-59	10	03050:Proteasome,GO:0000502:proteasome complex (CC),GO:0051603:proteolysis involved in cellular protein catabolic process (BP),GO:0004298:threonine-type endopeptidase activity (MF),IPR001353:Proteasome, subunit alpha/beta,GO:0005839:proteasome core complex (CC),IPR016050:Proteasome beta-type subunit conserved site,GO:0051436:negative regulation of ubiquitin-protein ligase activity during mitotic …
4c	RNA polymerase II (RNAPII)	CTDP1,ERCC2,ERCC3,GTF2B,GTF2E1,GTF2E2,GTF2F1,GTF2F2,GTF2H1,GTF2H2,GTF2H3,GTF2H4,POLR2A,POLR2B,POLR2C,POLR2D,POLR2E,POLR2F,POLR2G,POLR2H,POLR2I,POLR2J,POLR2K,POLR2L,RPAP1,TBP	CTDP1,DARS,ERCC2,ERCC3,GTF2B,GTF2E1,GTF2E2,GTF2F1,GTF2F2,GTF2H1,GTF2H2,GTF2H3,MED26,POLR2A,POLR2B,POLR2C,POLR2D,POLR2E,POLR2F,POLR2G,POLR2H,POLR2I,POLR2J,POLR2L,POT1,RPAP1,SYK,TBP	26	42	28	24	85.7143	92.3077	88.8889	2.35e-41	12	GO:0003899:DNA-directed RNA polymerase activity (MF),03020:RNA polymerase,GO:0005665:DNA-directed RNA polymerase II, core complex (CC),GO:0006350:transcription (BP),IPR016027:Nucleic acid-binding OB-fold-like,GO:0006367:transcription initiation from RNA polymerase II promoter (BP),GO:0006368:RNA elongation from RNA polymerase II promoter (BP),GO:0006366:transcription from RNA polymerase II promot…
5c	F1F0-ATP synthase (EC 3.6.3.14), mitochondrial	ATP5A1,ATP5B,ATP5C1,ATP5D,ATP5E,ATP5F1,ATP5G1,ATP5H,ATP5I,ATP5J,ATP5J2,ATP5L,ATP5O,ATPIF1,MT-ATP6,MT-ATP8	ATP5A1,ATP5B,ATP5C1,ATP5D,ATP5E,ATP5F1,ATP5G1,ATP5H,ATP5I,ATP5J,ATP5J2,ATP5L,ATP5O,ATPIF1	16	26	14	14	100	87.5	93.3333	8.28e-39	11	GO:0005753:mitochondrial proton-transporting ATP synthase complex (CC),GO:0006811:ion transport (BP),GO:0015992:proton transport (BP),00190:Oxidative phosphorylation,GO:0016887:ATPase activity (MF),GO:0042776:mitochondrial ATP synthesis coupled proton transport (BP),GO:0022857:transmembrane transporter activity (MF),GO:0005743:mitochondrial inner membrane (CC),05010:Alzheimer's disease,05012:Park…
6c	DAB complex, transcription preinitiation complex	GTF2A1,GTF2A2,GTF2B,TAF1,TAF10,TAF11,TAF12,TAF13,TAF2,TAF3,TAF4,TAF5,TAF6,TAF7,TAF9,TBP	Ercc3,GTF2A1,GTF2A2,GTF2B,TAF1,TAF10,TAF11,TAF12,TAF13,TAF2,TAF3,TAF4,TAF5,TAF6,TAF7,TAF9,TBP	16	26	17	16	94.1176	100	96.9697	2.26e-37	8	03022:Basal transcription factors,GO:0006367:transcription initiation from RNA polymerase II promoter (BP),GO:0005669:transcription factor TFIID complex (CC),GO:0006368:RNA elongation from RNA polymerase II promoter (BP),GO:0016251:general RNA polymerase II transcription factor activity (MF),GO:0033276:transcription factor TFTC complex (CC),GO:0016986:transcription initiation factor activity (MF)…
7c	Exosome	DIS3,EXOSC1,EXOSC10,EXOSC2,EXOSC3,EXOSC4,EXOSC5,EXOSC6,EXOSC7,EXOSC8,EXOSC9	EXOSC10,EXOSC2,EXOSC3,EXOSC4,EXOSC5,EXOSC6,EXOSC7,EXOSC8,EXOSC9	11	18	9	9	100	81.8182	90	1.14e-28	8	GO:0006364:rRNA processing (BP),03018:RNA degradation,GO:0000175:3'-5'-exoribonuclease activity (MF),GO:0004527:exonuclease activity (MF),GO:0006396:RNA processing (BP),IPR020568:Ribosomal protein S5 domain 2-type fold,IPR015847:Exoribonuclease, phosphorolytic domain 2,IPR001247:Exoribonuclease, phosphorolytic domain 1
8c	eIF3 complex, eukaryotic initiation of translation factor-3	EIF3A,EIF3B,EIF3C,EIF3D,EIF3E,EIF3EIP,EIF3F,EIF3G,EIF3H,EIF3I,EIF3J,EIF3K,EIF3M	EIF3A,EIF3B,EIF3D,EIF3E,EIF3F,EIF3G,EIF3H,EIF3I,EIF3J,EIF3K,EIF3M	13	21	11	11	100	84.6154	91.6667	1.35e-32	4	GO:0005852:eukaryotic translation initiation factor 3 complex (CC),GO:0006413:translational initiation (BP),GO:0003743:translation initiation factor activity (MF),GO:0006446:regulation of translational initiation (BP)
9c	Nup 107-160 nuclear pore subcomplex	NUP107,NUP133,NUP160,NUP37,NUP43,NUP85,NUP98,SEC13,SEH1L	NUP107,NUP133,NUP160,NUP37,NUP43,NUP85,NUP98,SEC13,SEH1L	9	15	9	9	100	100	100	4.08e-30	6	GO:0005635:nuclear envelope (CC),GO:0031080:Nup107-160 complex (CC),GO:0055085:transmembrane transport (BP),GO:0015031:protein transport (BP),GO:0000776:kinetochore (CC),GO:0000777:condensed chromosome kinetochore (CC)
10c	CENP-A NAC-CAD kinetochore complex	APITD1,CENPC1,CENPH,CENPK,CENPL,CENPM,CENPN,CENPO,CENPP,CENPQ,CENPT,ITGB3BP,MLF1IP	APITD1,CENPC1,CENPH,CENPK,CENPL,CENPM,CENPN,CENPO,CENPP,CENPQ,CENPT,ITGB3BP,MLF1IP,SUPT16H	13	21	14	13	92.8571	100	96.2963	2.49e-25	2	GO:0005694:chromosome (CC),GO:0000777:condensed chromosome kinetochore (CC)
	60% noise (% of random genes included)				+60% noise		average values=	95.084	91.8741	93.2019
	DISEASES (from OMIM db, human)	GENE Names Reference	GENE Names Found	GENES in Reference	GENES Tested	GENES Found	Common GENES	Precision (%)	Recall (%)	F-score (%)	adjusted p.value	TERMS Found	ID & Names of the TERMS Found (search in GO-BP, GO-MF, GO-CC, KEGG & InterPro)
1d	Retinitis pigmentosa	ABCA4,AIPL1,BEST1,CA4,CERKL,CNGA1,CNGB1,CRB1,CRX,EYS,FSCN2,GUCA1B,HPRP3,IDH3B,IMPDH1,KLHL7,LRAT,MERTK,NR2E3,NRL,PDE6A,PDE6B,PRCD,PROM1,PRPF31,PRPF8,PRPH2,RGR,RHO,ROM1,RP1,RP2,RP22,RP23,RP24,RP28,RP29,RP32,RP34,RP6,RP9,RPE65,RPGR,RPY,SAG,SEMA4A,SNRNP200,SPATA7,TOPORS,TULP1,USH2A	ABCA4,AIPL1,BEST1,CA4,CERKL,CNGA1,CNGB1,CRB1,CRX,EYS,FSCN2,GUCA1B,IDH3B,IMPDH1,KCNMA1,KLHL7,LRAT,MERTK,NR2E3,NRL,PDE6A,PDE6B,PRCD,PROM1,PRPF8,PRPH2,RGR,RHO,ROM1,RP1,RP2,RP9,RPE65,RPGR,SAG,SEMA4A,SPATA7,TOPORS,TULP1	51	62	39	38	97.4359	74.5098	84.4444	1.15e-66	1	GO:0007601:visual perception (BP)
2d	Deafness (autosomal dominant and recesive)	ACTG1,CCDC50,CDH23,CLDN14,COCH,COL11A2,CRYM,DFNA16,DFNA18,DFNA21,DFNA24,DFNA27,DFNA30,DFNA31,DFNA41,DFNA49,DFNA5,DFNA52,DFNA53,DFNA59,DFNA7,DFNB13,DFNB14,DFNB15,DFNB17,DFNB20,DFNB26,DFNB27,DFNB33,DFNB38,DFNB40,DFNB44,DFNB45,DFNB5,DFNB51,DFNB55,DFNB62,DFNB65,DFNB66,DFNB71,DFNB72,DFNB79,DIAPH1,DSPP,ESPN,ESRRB,EYA4,GJB2,GJB3,GJB6,GRHL2,GRXCR1,HGF,KCNQ4,LHFPL5,LOXHD1,LRTOMT,MARVELD2,MIR96,MYH14,MYH9,…	CDH23,COCH,CRYM,DFNA5,DIAPH1,ESPN,EYA4,GJB2,GJB3,GJB6,GRXCR1,KCNQ4,LHFPL5,LOXHD1,LRTOMT,MARVELD2,MYO15A,MYO1A,MYO3A,MYO6,MYO7A,OTOA,OTOF,PCDH15,POU4F3,SLC17A8,STRC,TECTA,TMC1,TMIE,USH1C	84	101	31	31	100	36.9048	53.913	4.11e-53	6	GO:0007605:sensory perception of sound (BP),GO:0005516:calmodulin binding (MF),IPR000048:IQ calmodulin-binding region,IPR001609:Myosin head, motor domain,GO:0016459:myosin complex (CC),GO:0031941:filamentous actin (CC)
3d	Cardiomyopathy (dilated, familial and hypertrophic)	ABCC9,ACTC1,ACTN2,CAV3,CMD1B,CMD1C,CMD1F,CMD1H,CMD1K,CMD1Q,COX15,CSRP3,DES,DMD,DSG2,EYA4,FKTN,LDB3,LMNA,MYBPC3,MYH6,MYH7,MYL2,MYL3,MYLK2,NEXN,PLN,PRKAG2,PSEN1,PSEN2,RBM20,RCM2,SCN5A,SGCD,SLC25A4,TAZ,TCAP,TMPO,TNNC1,TNNI3,TNNT2,TPM1,TTN,VCL	ACTC1,DES,DMD,LMNA,MYBPC3,MYH6,MYH7,MYL2,MYL3,MYLK2,PLN,PRKAG2,SGCD,TCAP,TNNC1,TNNI3,TNNT2,TPM1,TTN	44	53	19	19	100	43.1818	60.3175	1.48e-31	5	GO:0008307:structural constituent of muscle (MF),05410:Hypertrophic cardiomyopathy (HCM),05414:Dilated cardiomyopathy,GO:0030017:sarcomere (CC),GO:0030018:Z disc (CC)
4d	Epidermolysis bullosa (dystrophica, simplex, junctional)	COL17A1,COL7A1,DSP,ITGA6,ITGB4,KRT14,KRT5,LAMA3,LAMB3,LAMC2,PLEC1	COL17A1,COL7A1,DSP,ITGA6,ITGB4,KRT14,KRT5,LAMA3,LAMB3,LAMC2,PLEC1	11	14	11	11	100	100	100	2.77e-24	2	GO:0031581:hemidesmosome assembly (BP),GO:0008544:epidermis development (BP)
5d	Congenital disorder of glycosylation (type I and II)	ALG1,ALG12,ALG2,ALG3,ALG6,ALG8,ALG9,B4GALT1,COG1,COG7,COG8,DPAGT2,DPM1,DPM3,GCS1,MGAT2,MPDU1,PMM2,RFT1,RTF1,SLC35A1,SLC35C1,TMEM15	ALG1,ALG12,ALG2,ALG3,ALG6,ALG8,B4GALT1,DPM1,DPM3,MGAT2,RFT1	23	28	11	11	100	47.8261	64.7059	1.18e-23	1	00510:N-Glycan biosynthesis
6d	Muscular dystrophy (congenital, limb-girdle, rigid spine)	ANO5,CAPN3,CAV3,DYSF,FKRP,FKTN,ITGA7,LAMA2,LARGE,LGMD1D,LGMD1F,LMNA,MDC1B,MDRV,PLEC1,POMT1,SEPN1,SGCA,SGCB,SGCD,SGCG,TCAP,TRIM32,TTID,TTN	CAPN3,CAV3,FKTN,ITGA7,LAMA2,LMNA,SGCA,SGCB,SGCD,SGCG,TTN	25	30	11	11	100	44	61.1111	4.45e-19	4	GO:0007517:muscle organ development (BP),05410:Hypertrophic cardiomyopathy (HCM),05412:Arrhythmogenic right ventricular cardiomyopathy (ARVC),05414:Dilated cardiomyopathy
7d	Glycogen storage disease	AGL,ALDOA,ENO3,G6PC,GAA,GBE1,GYS1,GYS2,LAMP2,LDHA,PFKM,PGAM2,PGM1,PHKA2,PHKG2,PRKAG2,PYGL,SLC17A3,SLC37A4	AGL,G6PC,GAA,GBE1,GYS1,GYS2,PGM1,PHKG2,PYGL	19	23	9	9	100	47.3684	64.2857	2.53e-18	3	00500:Starch and sucrose metabolism,GO:0016757:transferase activity, transferring glycosyl groups (MF),GO:0005978:glycogen biosynthetic process (BP)
8d	Leigh syndrome	BCS1L,DLD,NDUFS3,NDUFS4,NDUFS7,NDUFS8,NDUFV1,SDHA	DLD,NDUFS3,NDUFS4,NDUFS7,NDUFS8,NDUFV1,SDHA	8	10	7	7	100	87.5	93.3333	1.1644e-17	10	GO:0006120:mitochondrial electron transport, NADH to ubiquinone (BP),GO:0006810:transport (BP),05010:Alzheimer's disease,GO:0070469:respiratory chain (CC),GO:0005747:mitochondrial respiratory chain complex I (CC),GO:0022900:electron transport chain (BP),GO:0008137:NADH dehydrogenase (ubiquinone) activity (MF),00190:Oxidative phosphorylation,05012:Parkinson's disease,05016:Huntington's disease
9d	Acute Leukemia (lymphoblastic ALLs and myeloid AMLs)	ABL2,AF10,AMLCR2,ARHGEF12,ARNT,BCR,CEBPA,DEK,ETV6,FLT3,GMPS,IKZF1,JAK2,KIT,KRAS,LALL,LMO2,LPP,MLF1,MLLT11,NBS1,NPM1,NSD1,NUMA1,NUP214,PBX1,PICALM,PML,RARA,RUNX1,SEPT9,SETBP1,SH3GL1,STAT5B,TCF3,WHSC1L1,ZBTB16	FLT3,IKZF1,KIT,KRAS,PML,RARA,RUNX1,STAT5B,ZBTB16	37	45	9	9	100	24.3243	39.1304	7.71e-16	2	05221:Acute myeloid leukemia,GO:0030099:myeloid cell differentiation (BP)
10d	Diabetes mellitus (type 1 or 2, gestational, neonatal)	ABCC8,AKT2,GCK,GLIS3,HNF1B,INS,INSR,KCNJ11,NIDDM2,PAX4,PBCA,PTF1A,ZFP57	ABCC8,GCK,INS,INSR,KCNJ11	13	16	5	5	100	38.4615	55.5556	1.01e-10	2	GO:0005975:carbohydrate metabolic process (BP),04930:Type II diabetes mellitus
	20% noise (% of random genes included)				+20% noise		average values=	99.7436	54.4077	67.6797
1d	Retinitis pigmentosa	ABCA4,AIPL1,BEST1,CA4,CERKL,CNGA1,CNGB1,CRB1,CRX,EYS,FSCN2,GUCA1B,HPRP3,IDH3B,IMPDH1,KLHL7,LRAT,MERTK,NR2E3,NRL,PDE6A,PDE6B,PRCD,PROM1,PRPF31,PRPF8,PRPH2,RGR,RHO,ROM1,RP1,RP2,RP22,RP23,RP24,RP28,RP29,RP32,RP34,RP6,RP9,RPE65,RPGR,RPY,SAG,SEMA4A,SNRNP200,SPATA7,TOPORS,TULP1,USH2A	ABCA4,AIPL1,BEST1,CA4,CERKL,CNGA1,CNGB1,CRB1,CRX,EYS,FSCN2,GUCA1B,IDH3B,IMPDH1,KLHL7,LRAT,MERTK,NR2E3,NRL,PDE6A,PDE6B,POLD3,PRCD,PROM1,PRPF8,PRPH2,RGR,RHO,ROM1,RP1,RP2,RP9,RPE65,RPGR,SAG,SEMA4A,SPATA7,TOPORS,TULP1	51	82	39	38	97.4359	74.5098	84.4444	1.23e-50	3	GO:0007601:visual perception (BP),GO:0007603:phototransduction, visible light (BP),00230:Purine metabolism
2d	Deafness (autosomal dominant and recesive)	ACTG1,CCDC50,CDH23,CLDN14,COCH,COL11A2,CRYM,DFNA16,DFNA18,DFNA21,DFNA24,DFNA27,DFNA30,DFNA31,DFNA41,DFNA49,DFNA5,DFNA52,DFNA53,DFNA59,DFNA7,DFNB13,DFNB14,DFNB15,DFNB17,DFNB20,DFNB26,DFNB27,DFNB33,DFNB38,DFNB40,DFNB44,DFNB45,DFNB5,DFNB51,DFNB55,DFNB62,DFNB65,DFNB66,DFNB71,DFNB72,DFNB79,DIAPH1,DSPP,ESPN,ESRRB,EYA4,GJB2,GJB3,GJB6,GRHL2,GRXCR1,HGF,KCNQ4,LHFPL5,LOXHD1,LRTOMT,MARVELD2,MIR96,MYH14,MYH9,…	CDH23,COCH,CRYM,DFNA5,DIAPH1,ESPN,GJB2,GJB3,GJB6,GRXCR1,KCNQ4,LHFPL5,LOXHD1,LRTOMT,MARVELD2,MYH14,MYH9,MYO15A,MYO1A,MYO3A,MYO6,MYO7A,OTOA,OTOF,PCDH15,POU4F3,SLC17A8,STRC,TECTA,TMC1,TMIE,USH1C	84	135	32	32	100	38.0952	55.1724	2.27e-46	6	GO:0007605:sensory perception of sound (BP),GO:0005516:calmodulin binding (MF),IPR000048:IQ calmodulin-binding region,IPR001609:Myosin head, motor domain,GO:0016459:myosin complex (CC),GO:0003774:motor activity (MF)
3d	Cardiomyopathy (dilated, familial and hypertrophic)	ABCC9,ACTC1,ACTN2,CAV3,CMD1B,CMD1C,CMD1F,CMD1H,CMD1K,CMD1Q,COX15,CSRP3,DES,DMD,DSG2,EYA4,FKTN,LDB3,LMNA,MYBPC3,MYH6,MYH7,MYL2,MYL3,MYLK2,NEXN,PLN,PRKAG2,PSEN1,PSEN2,RBM20,RCM2,SCN5A,SGCD,SLC25A4,TAZ,TCAP,TMPO,TNNC1,TNNI3,TNNT2,TPM1,TTN,VCL	ACTC1,ACTN2,DES,DMD,ITGA11,LMNA,MYBPC3,MYH6,MYH7,MYL2,MYL3,PLN,PRKAG2,SGCD,TCAP,TNNC1,TNNI3,TNNT2,TPM1,TTN	44	71	20	19	95	43.1818	59.375	6.99e-28	5	05410:Hypertrophic cardiomyopathy (HCM),05414:Dilated cardiomyopathy,GO:0008307:structural constituent of muscle (MF),GO:0030018:Z disc (CC),05416:Viral myocarditis
4d	Epidermolysis bullosa (dystrophica, simplex, junctional)	COL17A1,COL7A1,DSP,ITGA6,ITGB4,KRT14,KRT5,LAMA3,LAMB3,LAMC2,PLEC1	COL17A1,COL7A1,DSP,ITGA6,ITGB4,KRT14,KRT5,LAMA3,LAMB3,LAMC2,PLEC1	11	18	11	11	100	100	100	1.11e-21	2	GO:0031581:hemidesmosome assembly (BP),GO:0008544:epidermis development (BP)
5d	Congenital disorder of glycosylation (type I and II)	ALG1,ALG12,ALG2,ALG3,ALG6,ALG8,ALG9,B4GALT1,COG1,COG7,COG8,DPAGT2,DPM1,DPM3,GCS1,MGAT2,MPDU1,PMM2,RFT1,RTF1,SLC35A1,SLC35C1,TMEM15	ALG1,ALG12,ALG2,ALG3,ALG6,ALG8,B4GALT1,DPM1,DPM3,MGAT2,RFT1	23	37	11	11	100	47.8261	64.7059	2.44e-21	2	00510:N-Glycan biosynthesis,GO:0006487:protein amino acid N-linked glycosylation (BP)
6d	Muscular dystrophy (congenital, limb-girdle, rigid spine)	ANO5,CAPN3,CAV3,DYSF,FKRP,FKTN,ITGA7,LAMA2,LARGE,LGMD1D,LGMD1F,LMNA,MDC1B,MDRV,PLEC1,POMT1,SEPN1,SGCA,SGCB,SGCD,SGCG,TCAP,TRIM32,TTID,TTN	CAPN3,CAV3,DYSF,FKRP,FKTN,ITGA7,LAMA2,LMNA,SGCA,SGCB,SGCD,SGCG,TGFB1,TTN	25	40	14	13	92.8571	52	66.6667	4.35e-19	7	GO:0007517:muscle organ development (BP),05410:Hypertrophic cardiomyopathy (HCM),05412:Arrhythmogenic right ventricular cardiomyopathy (ARVC),05414:Dilated cardiomyopathy,05416:Viral myocarditis,GO:0042383:sarcolemma (CC),GO:0016012:sarcoglycan complex (CC)
7d	Glycogen storage disease	AGL,ALDOA,ENO3,G6PC,GAA,GBE1,GYS1,GYS2,LAMP2,LDHA,PFKM,PGAM2,PGM1,PHKA2,PHKG2,PRKAG2,PYGL,SLC17A3,SLC37A4	AGL,G6PC,GAA,GBE1,GYS1,GYS2,PGM1,PHKG2,PYGL	19	31	9	9	100	47.3684	64.2857	1.67e-16	3	00500:Starch and sucrose metabolism,GO:0016757:transferase activity, transferring glycosyl groups (MF),GO:0005978:glycogen biosynthetic process (BP)
8d	Leigh syndrome	BCS1L,DLD,NDUFS3,NDUFS4,NDUFS7,NDUFS8,NDUFV1,SDHA	DLD,GNAQ,NDUFS3,NDUFS4,NDUFS7,NDUFS8,NDUFV1,SDHA	8	13	8	7	87.5	87.5	87.5	2.66e-15	10	GO:0006120:mitochondrial electron transport, NADH to ubiquinone (BP),GO:0006810:transport (BP),05010:Alzheimer's disease,GO:0070469:respiratory chain (CC),GO:0005747:mitochondrial respiratory chain complex I (CC),GO:0022900:electron transport chain (BP),GO:0008137:NADH dehydrogenase (ubiquinone) activity (MF),00190:Oxidative phosphorylation,05012:Parkinson's disease,05016:Huntington's disease
9d	Acute Leukemia (lymphoblastic ALLs and myeloid AMLs)	ABL2,AF10,AMLCR2,ARHGEF12,ARNT,BCR,CEBPA,DEK,ETV6,FLT3,GMPS,IKZF1,JAK2,KIT,KRAS,LALL,LMO2,LPP,MLF1,MLLT11,NBS1,NPM1,NSD1,NUMA1,NUP214,PBX1,PICALM,PML,RARA,RUNX1,SEPT9,SETBP1,SH3GL1,STAT5B,TCF3,WHSC1L1,ZBTB16	FLT3,JAK2,KIT,KRAS,MYST3,PML,RARA,RUNX1,STAT5B,ZBTB16	37	60	10	9	90	24.3243	38.2979	6.08e-16	2	05221:Acute myeloid leukemia,GO:0030099:myeloid cell differentiation (BP)
10d	Diabetes mellitus (type 1 or 2, gestational, neonatal)	ABCC8,AKT2,GCK,GLIS3,HNF1B,INS,INSR,KCNJ11,NIDDM2,PAX4,PBCA,PTF1A,ZFP57	ABCC8,GCK,INS,INSR,KCNJ11	13	21	5	5	100	38.4615	55.5556	1.22e-09	2	GO:0005975:carbohydrate metabolic process (BP),04930:Type II diabetes mellitus
	60% noise (% of random genes included)				+60% noise		average values=	96.2793	55.3267	67.6004
	PATHWAYS (from SGD db, yeast)	GENE Names Reference	GENE Names Found	GENES in Reference	GENES Tested	GENES Found	Common GENES	Precision (%)	Recall (%)	F-score (%)	adjusted p.value	TERMS Found	ID & Names of the TERMS Found (search in GO-BP, GO-MF, GO-CC, KEGG & InterPro)
1p	gluconeogenesis	CDC19,ENO1,ENO2,FBA1,FBP1,GPM1,MAE1,MDH1,MDH2,MDH3,PCK1,PFK1,PFK2,PGI1,PGK1,PYC1,PYC2,PYK2,TDH1,TDH2,TDH3,TPI1	CDC19,ENO1,ENO2,FBA1,FBP1,GPM1,MAE1,MDH1,MDH2,MDH3,PCK1,PFK1,PFK2,PGI1,PGK1,PYC1,PYC2,PYK2,TDH1,TDH2,TDH3,TPI1	22	27	22	22	100	100	100	7.04712e-47	7	GO:0006094:gluconeogenesis (BP),GO:0006096:glycolysis (BP),00010:Glycolysis / Gluconeogenesis,GO:0001950:plasma membrane enriched fraction (CC),GO:0006066:alcohol metabolic process (BP),GO:0006800:oxygen and reactive oxygen species metabolic process (BP),GO:0051287:NAD or NADH binding (MF)
2p	TCA cycle, aerobic respiration	ADH1,ADH2,ADH3,ADH4,ADH5,ARO10,ARO7,ARO8,ARO9,BNA1,BNA2,BNA4,BNA5,BNA6,BNA7,PDC1,PDC5,PDC6,SFA1,TRP1,TRP2,TRP3,TRP4,TRP5,TYR1	ARO7,ARO8,ARO9,PDC1,TRP1,TRP2,TRP3,TRP4,TRP5,TYR1	22	27	23	22	95.6522	100	97.7778	2.36195e-37	10	00020:Citrate cycle (TCA cycle),GO:0006099:tricarboxylic acid cycle (BP),GO:0008152:metabolic process (BP),GO:0003824:catalytic activity (MF),GO:0005524:ATP binding (MF),GO:0000166:nucleotide binding (MF),GO:0016874:ligase activity (MF),GO:0005488:binding (MF),IPR016040:NAD(P)-binding domain,GO:0005759:mitochondrial matrix (CC)
3p	sphingolipid metabolism	AUR1,CSG2,DPL1,IPT1,LAC1,LAG1,LCB1,LCB2,LCB3,LCB4,LCB5,LIP1,SCS7,SUR1,SUR2,TSC10,YDC1,YPC1,YSR3	AUR1,DPL1,LAC1,LAG1,LCB1,LCB2,LCB3,LCB4,LCB5,LIP1,SCS7,SUR2,TSC10,YDC1,YPC1,YSR3	19	23	16	16	100	84.2105	91.4286	7.63745e-33	4	00600:Sphingolipid metabolism,GO:0006665:sphingolipid metabolic process (BP),GO:0006629:lipid metabolic process (BP),GO:0019722:calcium-mediated signaling (BP)
4p	de novo biosynthesis of purine nucleotides	ADE1,ADE12,ADE13,ADE16,ADE17,ADE2,ADE4,ADE5,ADE6,ADE8,ADK1,ADK2,CDC21,CDC8,DUT1,GUA1,GUK1,IMD2,IMD3,IMD4,RNR1,RNR2,RNR3,RNR4,URA1,URA10,URA2,URA3,URA4,URA5,URA6,URA7,URA8,YNK1	ADE1,ADE12,ADE13,ADE16,ADE17,ADE2,ADE4,ADE6,ADE8,ADK1,ADK2,GUA1,GUK1,IMD2,IMD3,IMD4,RNR1,RNR2,RNR3,RNR4,YNK1	35	42	21	21	100	60	75	2.02165e-30	4	00230:Purine metabolism,GO:0006164:purine nucleotide biosynthetic process (BP),GO:0006189:'de novo' IMP biosynthetic process (BP),GO:0016874:ligase activity (MF)
5p	lipid-linked oligosaccharide biosynthesis	ALG1,ALG11,ALG12,ALG13,ALG14,ALG2,ALG3,ALG6,ALG7,ALG8,ALG9,DIE2	ALG1,ALG11,ALG12,ALG13,ALG14,ALG2,ALG3,ALG6,ALG7,ALG8,ALG9,DIE2	12	15	12	12	100	100	100	1.38252e-29	5	GO:0006490:oligosaccharide-lipid intermediate assembly (BP),GO:0005783:endoplasmic reticulum (CC),00510:N-Glycan biosynthesis,GO:0016757:transferase activity, transferring glycosyl groups (MF),GO:0016021:integral to membrane (CC)
6p	ergosterol biosynthesis	ERG1,ERG11,ERG20,ERG24,ERG25,ERG26,ERG27,ERG4,ERG6,ERG7,ERG9	ERG1,ERG11,ERG20,ERG24,ERG25,ERG26,ERG27,ERG4,ERG6,ERG7,ERG9	11	14	11	11	100	100	100	1.01924e-28	7	GO:0006696:ergosterol biosynthetic process (BP),00100:Steroid biosynthesis,GO:0008610:lipid biosynthetic process (BP),GO:0006694:steroid biosynthetic process (BP),GO:0006066:alcohol metabolic process (BP),GO:0055114:oxidation reduction (BP),GO:0016491:oxidoreductase activity (MF)
7p	superpathway of glucose fermentation	ADH1,ADH2,ADH3,ADH4,ADH5,ALD4,ALD5,ALD6,GLK1,HXK1,HXK2,PDC1,PDC5,PDC6	ADH1,ADH2,ADH3,ADH4,ADH5,ALD4,ALD5,ALD6,GLK1,HXK1,HXK2,PDC1,PDC6	14	17	13	13	100	92.8571	96.2963	9.18223e-27	5	00010:Glycolysis / Gluconeogenesis,GO:0055114:oxidation reduction (BP),GO:0016491:oxidoreductase activity (MF),00071:Fatty acid metabolism,GO:0008152:metabolic process (BP)
8p	fatty acid biosynthesis, initial steps	ACC1,CEM1,DCI1,ECI1,FAA1,FAA2,FAA3,FAA4,FAS1,FAS2,FAT1,FOX2,HFA1,MCT1,OAR1,POT1,POX1	DCI1,ECI1,ERG7,FAA1,FAA2,FAA3,FAA4,FAT1,FOX2,MCT1,OAR1,POT1,POX1	17	21	13	12	92.3077	70.5882	80	9.92703e-27	6	GO:0006631:fatty acid metabolic process (BP),GO:0006629:lipid metabolic process (BP),GO:0005777:peroxisome (CC),GO:0006635:fatty acid beta-oxidation (BP),GO:0005782:peroxisomal matrix (CC),GO:0016853:isomerase activity (MF)
9p	inositol phosphate biosynthesis	ARG82,DDP1,FAB1,FIG4,INP51,INP52,INP53,INP54,IPK1,KCS1,LSB6,MSS4,PIK1,PLC1,SAC1,STT4,VIP1,VPS34,YMR1	ARG82,FAB1,INP52,INP53,INP54,LSB6,MSS4,PIK1,PLC1,STT4,VPS34	19	23	11	11	100	57.8947	73.3333	1.01525e-25	3	00562:Inositol phosphate metabolism,04070:Phosphatidylinositol signaling system,GO:0046854:phosphoinositide phosphorylation (BP)
10p	folate biosynthesis	ABZ1,ABZ2,ADE3,CDC21,DFR1,FOL1,FOL2,FOL3,GCV1,GCV2,GCV3,LPD1,MET12,MET13,MIS1,MTD1,SHM1,SHM2	CDC21,GCV1,GCV2,GCV3,LPD1,MET13,MIS1,SER3,SHM1,SHM2	18	22	10	9	90	50	64.2857	6.98244e-19	6	GO:0006730:one-carbon metabolic process (BP),00260:Glycine, serine and threonine metabolism,GO:0005960:glycine cleavage complex (CC),GO:0004375:glycine dehydrogenase (decarboxylating) activity (MF),GO:0006544:glycine metabolic process (BP),00670:One carbon pool by folate
	20% noise (% of random genes included)				+20% noise		average values=	97.796	81.5551	87.8122
1p	gluconeogenesis	CDC19,ENO1,ENO2,FBA1,FBP1,GPM1,MAE1,MDH1,MDH2,MDH3,PCK1,PFK1,PFK2,PGI1,PGK1,PYC1,PYC2,PYK2,TDH1,TDH2,TDH3,TPI1	CDC19,ENO1,ENO2,ERG8,FBA1,FBP1,FDH1,GPM1,HIS4,MAE1,MDH1,MDH2,MDH3,PCK1,PFK1,PFK2,PGI1,PGK1,PYC1,PYC2,PYK2,TDH1,TDH2,TDH3,TPI1	22	36	25	22	88	100	93.617	1.90322e-45	7	GO:0006094:gluconeogenesis (BP),GO:0006096:glycolysis (BP),00010:Glycolysis / Gluconeogenesis,GO:0001950:plasma membrane enriched fraction (CC),GO:0006066:alcohol metabolic process (BP),GO:0051287:NAD or NADH binding (MF),GO:0006800:oxygen and reactive oxygen species metabolic process (BP)
2p	TCA cycle, aerobic respiration	ACO1,ACO2,CIT1,CIT2,CIT3,FUM1,IDH1,IDH2,KGD1,KGD2,LPD1,LSC1,LSC2,MDH1,MDH2,MDH3,PYC1,PYC2,SDH1,SDH2,SDH3,SDH4	ACO1,ACO2,CIT1,CIT2,CIT3,FUM1,IDH1,IDH2,KGD1,KGD2,LPD1,LSC1,LSC2,MDH1,MDH2,MDH3,PYC1,PYC2,SDH1,SDH2,SDH3,SDH4	22	36	22	22	100	100	100	3.81701e-46	7	00020:Citrate cycle (TCA cycle),GO:0006099:tricarboxylic acid cycle (BP),00630:Glyoxylate and dicarboxylate metabolism,GO:0016616:oxidoreductase activity, acting on the CH-OH group of donors, NAD or NADP as acceptor (MF),GO:0006096:glycolysis (BP),GO:0044262:cellular carbohydrate metabolic process (BP),00620:Pyruvate metabolism
3p	sphingolipid metabolism	AUR1,CSG2,DPL1,IPT1,LAC1,LAG1,LCB1,LCB2,LCB3,LCB4,LCB5,LIP1,SCS7,SUR1,SUR2,TSC10,YDC1,YPC1,YSR3	AUR1,DPL1,IPT1,LAC1,LAG1,LCB1,LCB2,LCB3,LCB4,LCB5,SUR1,SUR2,TSC10,YDC1,YPC1,YSR3	19	31	16	16	100	84.2105	91.4286	1.12308e-35	4	00600:Sphingolipid metabolism,GO:0030148:sphingolipid biosynthetic process (BP),GO:0006665:sphingolipid metabolic process (BP),IPR000326:Phosphatidic acid phosphatase type 2/haloperoxidase
4p	de novo biosynthesis of purine nucleotides	ADE1,ADE12,ADE13,ADE16,ADE17,ADE2,ADE4,ADE5,ADE6,ADE8,ADK1,ADK2,CDC21,CDC8,DUT1,GUA1,GUK1,IMD2,IMD3,IMD4,RNR1,RNR2,RNR3,RNR4,URA1,URA10,URA2,URA3,URA4,URA5,URA6,URA7,URA8,YNK1	ADE1,ADE12,ADE13,ADE16,ADE17,ADE2,ADE4,ADE6,ADE8,ADK1,ADK2,DAL2,GUA1,GUK1,IMD2,IMD3,IMD4,PRS4,RNR1,RNR2,RNR3,RNR4,YNK1	35	56	23	21	91.3043	60	72.4138	1.93185e-30	4	00230:Purine metabolism,GO:0006164:purine nucleotide biosynthetic process (BP),GO:0006189:'de novo' IMP biosynthetic process (BP),GO:0016874:ligase activity (MF)
5p	lipid-linked oligosaccharide biosynthesis	ALG1,ALG11,ALG12,ALG13,ALG14,ALG2,ALG3,ALG6,ALG7,ALG8,ALG9,DIE2	ALG1,ALG11,ALG12,ALG13,ALG14,ALG2,ALG3,ALG6,ALG7,ALG8,ALG9,DIE2,PMT1,SUR1,TPS1	12	20	15	12	80	100	88.8889	5.25592e-25	4	GO:0006490:oligosaccharide-lipid intermediate assembly (BP),GO:0016740:transferase activity (MF),00510:N-Glycan biosynthesis,GO:0016757:transferase activity, transferring glycosyl groups (MF)
6p	ergosterol biosynthesis	ERG1,ERG11,ERG20,ERG24,ERG25,ERG26,ERG27,ERG4,ERG6,ERG7,ERG9	ERG1,ERG11,ERG20,ERG24,ERG25,ERG26,ERG27,ERG4,ERG6,ERG7,ERG9,LIP1	11	18	12	11	91.6667	100	95.6522	7.56623e-26	9	GO:0006696:ergosterol biosynthetic process (BP),00100:Steroid biosynthesis,GO:0008610:lipid biosynthetic process (BP),GO:0006694:steroid biosynthetic process (BP),GO:0006066:alcohol metabolic process (BP),GO:0055114:oxidation reduction (BP),GO:0016491:oxidoreductase activity (MF),GO:0016126:sterol biosynthetic process (BP),GO:0044255:cellular lipid metabolic process (BP)
7p	superpathway of glucose fermentation	ADH1,ADH2,ADH3,ADH4,ADH5,ALD4,ALD5,ALD6,GLK1,HXK1,HXK2,PDC1,PDC5,PDC6	ADH1,ADH2,ADH3,ADH4,ADH5,ALD2,ALD4,ALD5,ALD6,GLK1,HXK1,HXK2,PDC1,PDC6	14	23	14	13	92.8571	92.8571	92.8571	1.39477e-26	2	00010:Glycolysis / Gluconeogenesis,00071:Fatty acid metabolism
8p	fatty acid biosynthesis, initial steps	ACC1,CEM1,DCI1,ECI1,FAA1,FAA2,FAA3,FAA4,FAS1,FAS2,FAT1,FOX2,HFA1,MCT1,OAR1,POT1,POX1	DCI1,ECI1,FAA1,FAA2,FAA3,FAA4,FAT1,FOX2,MCT1,OAR1,POT1,POX1	17	28	12	12	100	70.5882	82.7586	9.30989e-27	5	GO:0006631:fatty acid metabolic process (BP),GO:0006629:lipid metabolic process (BP),GO:0005777:peroxisome (CC),GO:0006635:fatty acid beta-oxidation (BP),GO:0005782:peroxisomal matrix (CC)
9p	inositol phosphate biosynthesis	ARG82,DDP1,FAB1,FIG4,INP51,INP52,INP53,INP54,IPK1,KCS1,LSB6,MSS4,PIK1,PLC1,SAC1,STT4,VIP1,VPS34,YMR1	ARG82,FAB1,INP52,INP53,INP54,LSB6,MSS4,PIK1,PLC1,STT4,VPS34	19	31	11	11	100	57.8947	73.3333	1.44385e-23	6	00562:Inositol phosphate metabolism,04070:Phosphatidylinositol signaling system,GO:0046854:phosphoinositide phosphorylation (BP),GO:0016773:phosphotransferase activity, alcohol group as acceptor (MF),IPR000403:Phosphatidylinositol 3-/4-kinase, catalytic,IPR018936:Phosphatidylinositol 3/4-kinase, conserved site
10p	folate biosynthesis	ABZ1,ABZ2,ADE3,CDC21,DFR1,FOL1,FOL2,FOL3,GCV1,GCV2,GCV3,LPD1,MET12,MET13,MIS1,MTD1,SHM1,SHM2	ADE3,ARO8,CDC21,DFR1,FOL3,GCV1,GCV2,GCV3,LPD1,MET13,MIS1,MTD1,SHM1,SHM2	18	29	14	13	92.8571	72.2222	81.25	3.84462e-21	7	00670:One carbon pool by folate,GO:0006730:one-carbon metabolic process (BP),GO:0006544:glycine metabolic process (BP),00260:Glycine, serine and threonine metabolism,GO:0005960:glycine cleavage complex (CC),GO:0004375:glycine dehydrogenase (decarboxylating) activity (MF),IPR015424:Pyridoxal phosphate-dependent transferase, major domain
	60% noise (% of random genes included)				+60% noise		average values=	93.6685	83.7773	87.22

## Sheet: B. Partial Results as Figure 3 
	COMPLEXES (from CORUM db, human)	GENES in Ref.	GENES Tested	GENES Found	Common GENES	Precision (%)	Recall (%)	F-score (%)	adjusted p.value	TERMS Found	TERMS Found (only first shown)
1c	C complex spliceosome	80	96	68	68	100	85	91.8919	5.25202e-138	6	GO:0005681:spliceosomal …
2c	Mediator (transcriptional coactivator) complex	32	39	28	28	100	87.5	93.3333	3.96349e-64	10	GO:0016592:mediator complex …
3c	Proteasome (20S/26S)	22	27	22	22	100	100	100	5.34128e-63	12	03050:Proteasome …
4c	RNA polymerase II (RNAPII)	26	32	24	24	100	92.3077	96	1.20672e-59	12	GO:0006350:transcription …
5c	F1F0-ATP synthase (EC 3.6.3.14), mitochondrial	16	20	14	14	100	87.5	93.3333	2.62742e-45	12	GO:0005753:mitochondrial ATPase ...
6c	DAB complex, transcription preinitiation complex	16	20	16	16	100	100	100	3.203e-42	6	03022:Basal transcription factors …
7c	Exosome	11	14	11	11	100	100	100	2.46643e-40	4	GO:0006364:rRNA processing ...
8c	eIF3 complex, eukaryotic initiation of translation factor-3	13	16	11	11	100	84.6154	91.6667	8.97612e-38	4	GO:0005852:eukar. translation initiation factor …
9c	Nup 107-160 nuclear pore subcomplex	9	11	9	9	100	100	100	1.33751e-33	6	GO:0005635:nuclear envelope …
10c	CENP-A NAC-CAD kinetochore complex	13	16	13	13	100	100	100	2.31515e-28	2	GO:0005694:chromosome …
	with 20% noise (% of random genes included)		+20% noise		average values=	100	93.6923	96.6225
	…
	DISEASES (from OMIM db, human)	GENES in Ref.	GENES Tested	GENES Found	Common GENES	Precision (%)	Recall (%)	F-score (%)	adjusted p.value	TERMS Found	TERMS Found (only first shown)
1d	Retinitis pigmentosa	51	62	39	38	97.4359	74.5098	84.4444	1.15e-66	1	GO:0007601:visual perception (BP)
2d	Deafness (autosomal dominant and recesive)	84	101	31	31	100	36.9048	53.913	4.11e-53	6	GO:0007605:sensory perception of sound …
3d	Cardiomyopathy (dilated, familial and hypertrophic)	44	53	19	19	100	43.1818	60.3175	1.48e-31	5	GO:0008307:structural constituent of muscle …
4d	Epidermolysis bullosa (dystrophica, simplex, junctional)	11	14	11	11	100	100	100	2.77e-24	2	GO:0031581:hemidesmosome assembly …
5d	Congenital disorder of glycosylation (type I and II)	23	28	11	11	100	47.8261	64.7059	1.18e-23	1	00510:N-Glycan biosynthesis
6d	Muscular dystrophy (congenital, limb-girdle, rigid spine)	25	30	11	11	100	44	61.1111	4.45e-19	4	GO:0007517:muscle organ development …
7d	Glycogen storage disease	19	23	9	9	100	47.3684	64.2857	2.53e-18	3	00500:Starch and sucrose metabolism …
8d	Leigh syndrome	8	10	7	7	100	87.5	93.3333	1.1644e-17	10	GO:0006120:mitochondrial electron transport …
9d	Acute Leukemia (lymphoblastic ALLs & myeloid AMLs)	37	45	9	9	100	24.3243	39.1304	7.71e-16	2	05221:Acute myeloid leukemia …
10d	Diabetes mellitus (type 1 or 2, gestational, neonatal)	13	16	5	5	100	38.4615	55.5556	1.01e-10	2	GO:0005975:carbohydrate metabolic process …
	with 20% noise (% of random genes included)		+20% noise		average values=	99.7436	54.4077	67.6797
	…
	PATHWAYS (from SGD db, yeast)	GENES in Ref.	GENES Tested	GENES Found	Common GENES	Precision (%)	Recall (%)	F-score (%)	adjusted p.value	TERMS Found	TERMS Found (only first shown)
1p	gluconeogenesis	22	27	22	22	100	100	100	7.04712e-47	7	GO:0006094:gluconeogenesis …
2p	TCA cycle, aerobic respiration	22	27	23	22	95.6522	100	97.7778	2.36195e-37	10	00020:Citrate cycle (TCA cycle) …
3p	sphingolipid metabolism	19	23	16	16	100	84.2105	91.4286	7.63745e-33	4	00600:Sphingolipid metabolism …
4p	de novo biosynthesis of purine nucleotides	35	42	21	21	100	60	75	2.02165e-30	4	00230:Purine metabolism …
5p	lipid-linked oligosaccharide biosynthesis	12	15	12	12	100	100	100	1.38252e-29	5	GO:0005783:endoplasmic reticulum …
6p	ergosterol biosynthesis	11	14	11	11	100	100	100	1.01924e-28	7	GO:0006696:ergosterol biosynthetic process …
7p	superpathway of glucose fermentation	14	17	13	13	100	92.8571	96.2963	9.18223e-27	5	00010:Glycolysis / Gluconeogenesis …
8p	fatty acid biosynthesis, initial steps	17	21	13	12	92.3077	70.5882	80	9.92703e-27	6	GO:0006631:fatty acid metabolic process …
9p	inositol phosphate biosynthesis	19	23	11	11	100	57.8947	73.3333	1.01525e-25	3	00562:Inositol phosphate metabolism …
10p	folate biosynthesis	18	22	10	9	90	50	64.2857	6.98244e-19	6	GO:0006730:one-carbon metabolic process …
	with 20% noise (% of random genes included)		+20% noise		average values=	97.796	81.5551	87.8122
	…
